# Supplementary material for: Reconstruction of Long-Chain Polyunsaturated Acid Synthesis Pathways in Marine Red Microalga Porphyridium cruentum Using Lipidomics and Transcriptomics
Source: Mar Drugs. 2024 Feb 9;22(2):82. doi: 10.3390/md22020082 (PMC10890038; doi:10.3390/md22020082)
Supplement: Supplementary file 1 [file marinedrugs-22-00082-s001.zip]

Archive with 1 entries (1 files):
- marinedrugs-2818312-supplementary.pdf
